# Supplementary material for: Durvalumab-Based First-Line Chemoimmunotherapy in Advanced Biliary Tract Cancer: Real-World Outcomes and Prognostic Factors—A Turkish Oncology Group Study
Source: Cancers (Basel). 2025 Dec 29;18(1):101. doi: 10.3390/cancers18010101 (PMC12784916; doi:10.3390/cancers18010101)
Supplement: Supplementary file 1 [file cancers-18-00101-s001.zip]

Archive with 1 entries (1 files):
- cancers-4066184-supplementary.pdf
